# Supplementary material for: Psychometric validation of the Ostomy Skin Tool 2.0
Source: PeerJ. 2023 Dec 18;11:e16685. doi: 10.7717/peerj.16685 (PMC10734405; doi:10.7717/peerj.16685)
Supplement: Supplemental Information 3 [file peerj-11-16685-s003.xlsx]

## Sheet: skin_area_3
projectid	project	studyid	environmentName	subjectId	StudySiteId	Subject	siteid	Site	SiteNumber	SiteGroup	instanceId	InstanceName	InstanceRepeatNumber	folderid	Folder	FolderName	FolderSeq	TargetDays	DataPageId	DataPageName	PageRepeatNumber	RecordDate	RecordId	RecordPosition	MinCreated	MaxUpdated	SaveTS	StudyEnvSiteNumber	COMPLICATION_YN	COMPLICATION_YN_STD	COMPLICATION_IF_YES	COMPLICATION_IF_YES_STD	DISCOLOUR_YN	DISCOLOUR_YN_STD	DISCOLOUR_IF_YES	DISCOLOUR_IF_YES_STD	EROSION_YN	EROSION_YN_STD	EROSION_IF_YES	EROSION_IF_YES_STD	DISCOLOUR_COMP_YN	DISCOLOUR_COMP_YN_STD	EROSION_COMP_YN	EROSION_COMP_YN_STD	TISSUE_COMP_YN	TISSUE_COMP_YN_STD	COMPARE_SKIN	COMPARE_SKIN_STD	COMPARE_DISCOLOUR
16	CP288	86	Prod	1093	78	2001	22	Universitätsklinikum Schleswig-Holstein	DE001	World	9107	Visit 3	0	5843	VISIT_3	Visit 3	9	84	47766	Skin area visit 3	0	2020-04-24	131047	0	2020-05-07 06:35:55	2020-07-16 15:41:48	2020-07-17 12:55:41	DE001	No	0			No	0			No	0			No	0	No	0	No	0	No change	4	No change
16	CP288	86	Prod	1094	78	2002	22	Universitätsklinikum Schleswig-Holstein	DE001	World	9138	Visit 3	0	5843	VISIT_3	Visit 3	9	84	47826	Skin area visit 3	0		131127	0	2020-05-07 06:40:46	2020-07-16 15:43:59	2020-07-17 12:55:41	DE001
16	CP288	86	Prod	1095	78	2003	22	Universitätsklinikum Schleswig-Holstein	DE001	World	9169	Visit 3	0	5843	VISIT_3	Visit 3	9	84	47886	Skin area visit 3	0	2020-04-30	131207	0	2020-04-30 15:09:54	2020-07-16 15:45:30	2020-07-17 12:55:41	DE001	No	0			No	0			No	0			No	0	No	0	No	0	No change	4	No change
16	CP288	86	Prod	1096	78	2004	22	Universitätsklinikum Schleswig-Holstein	DE001	World	9200	Visit 3	0	5843	VISIT_3	Visit 3	9	84	47946	Skin area visit 3	0	2020-04-30	131287	0	2020-04-30 17:19:25	2020-07-16 15:46:41	2020-07-17 12:55:41	DE001	No	0			No	0			No	0			No	0	No	0	No	0	No change	4	No change
16	CP288	86	Prod	1097	78	2005	22	Universitätsklinikum Schleswig-Holstein	DE001	World	9231	Visit 3	0	5843	VISIT_3	Visit 3	9	84	48006	Skin area visit 3	0	2020-04-30	131398	0	2020-04-30 15:50:59	2020-07-16 15:47:54	2020-07-17 12:55:41	DE001	No	0			No	0			No	0			No	0	No	0	No	0	No change	4	No change
16	CP288	86	Prod	1098	78	2006	22	Universitätsklinikum Schleswig-Holstein	DE001	World	9262	Visit 3	0	5843	VISIT_3	Visit 3	9	84	48066	Skin area visit 3	0		131447	0	2020-05-07 06:54:08	2020-07-16 15:49:45	2020-07-17 12:55:41	DE001
16	CP288	86	Prod	1099	78	2007	22	Universitätsklinikum Schleswig-Holstein	DE001	World	9293	Visit 3	0	5843	VISIT_3	Visit 3	9	84	48126	Skin area visit 3	0	2020-05-06	131558	0	2020-05-07 06:56:59	2020-07-16 15:50:47	2020-07-17 12:55:41	DE001	No	0			No	0			No	0			No	0	No	0	No	0	No change	4	No change
16	CP288	86	Prod	1100	78	2008	22	Universitätsklinikum Schleswig-Holstein	DE001	World	9324	Visit 3	0	5843	VISIT_3	Visit 3	9	84	48186	Skin area visit 3	0	2020-05-13	131607	0	2020-04-27 10:38:08	2020-07-16 15:51:58	2020-07-17 12:55:41	DE001	No	0			No	0			No	0			No	0	No	0	No	0	No change	4	No change
16	CP288	86	Prod	1101	78	2009	22	Universitätsklinikum Schleswig-Holstein	DE001	World	9355	Visit 3	0	5843	VISIT_3	Visit 3	9	84	48246	Skin area visit 3	0	2020-05-06	131687	0	2020-05-07 07:01:31	2020-07-16 15:52:39	2020-07-17 12:55:41	DE001	No	0			No	0			No	0			No	0	No	0	No	0	No change	4	No change
16	CP288	86	Prod	1102	78	2010	22	Universitätsklinikum Schleswig-Holstein	DE001	World	9386	Visit 3	0	5843	VISIT_3	Visit 3	9	84	48306	Skin area visit 3	0	2020-05-11	131767	0	2020-05-12 11:41:43	2020-07-16 15:54:00	2020-07-17 12:55:41	DE001	No	0			No	0			No	0			No	0	No	0	No	0	No change	4	No change
16	CP288	86	Prod	1103	81	2041	23	Klinikum der Universitat Munchen- Grosshadern	DE002	World	9417	Visit 3	0	5843	VISIT_3	Visit 3	9	84	48366	Skin area visit 3	0	2020-04-20	131847	0	2020-04-20 12:05:59	2020-06-03 07:37:20	2020-07-17 12:55:41	DE002	No	0			No	0			No	0			No	0	No	0	Yes	1	No change	4	No change
16	CP288	86	Prod	1104	81	2042	23	Klinikum der Universitat Munchen- Grosshadern	DE002	World	9448	Visit 3	0	5843	VISIT_3	Visit 3	9	84	48426	Skin area visit 3	0	2020-04-20	131927	0	2020-04-20 12:36:24	2020-06-03 07:37:31	2020-07-17 12:55:41	DE002	Yes	1	Moderate	3	Yes	1	Moderate	3	Yes	1	Mild	2	Yes	1	No	0	No	0	A little improved	3	A little improved
16	CP288	86	Prod	1105	81	2043	23	Klinikum der Universitat Munchen- Grosshadern	DE002	World	9479	Visit 3	0	5843	VISIT_3	Visit 3	9	84	48486	Skin area visit 3	0	2020-04-23	132038	0	2020-04-23 15:23:30	2020-06-03 07:37:42	2020-07-17 12:55:41	DE002	No	0			No	0			No	0			No	0	No	0	No	0	Much improved	2	Much improved
16	CP288	86	Prod	1106	81	2044	23	Klinikum der Universitat Munchen- Grosshadern	DE002	World	9510	Visit 3	0	5843	VISIT_3	Visit 3	9	84	48546	Skin area visit 3	0	2020-05-04	132087	0	2020-05-04 07:57:36	2020-06-03 07:37:53	2020-07-17 12:55:41	DE002	No	0			No	0			No	0			No	0	No	0	No	0	Much improved	2	Much improved
16	CP288	86	Prod	1107	81	2045	23	Klinikum der Universitat Munchen- Grosshadern	DE002	World	9541	Visit 3	0	5843	VISIT_3	Visit 3	9	84	48606	Skin area visit 3	0	2020-04-21	132167	0	2020-06-03 07:17:52	2020-06-24 08:22:31	2020-07-17 12:55:41	DE002	Yes	1	Moderate	3	Yes	1	Moderate	3	Yes	1	Mild	2	Yes	1	No	0	No	0	A little worse	5	A little worse
16	CP288	86	Prod	1108	81	2046	23	Klinikum der Universitat Munchen- Grosshadern	DE002	World	9572	Visit 3	0	5843	VISIT_3	Visit 3	9	84	48666	Skin area visit 3	0	2020-05-12	132247	0	2020-05-12 16:50:17	2020-06-03 07:38:24	2020-07-17 12:55:41	DE002	No	0			No	0			No	0			No	0	No	0	No	0	Much improved	2	Much improved
16	CP288	86	Prod	1109	81	2047	23	Klinikum der Universitat Munchen- Grosshadern	DE002	World	9603	Visit 3	0	5843	VISIT_3	Visit 3	9	84	48726	Skin area visit 3	0	2020-03-11	132358	0	2020-03-11 13:06:56	2020-06-03 07:38:35	2020-07-17 12:55:41	DE002	Yes	1	Moderate	3	Yes	1	Mild	2	No	0			No	0	No	0	Yes	1	Much worse	6	Much worse
16	CP288	86	Prod	1114	80	2072	24	Sanitätshaus Fürst GmbH	DE003	World	9758	Visit 3	0	5843	VISIT_3	Visit 3	9	84	49026	Skin area visit 3	0	2020-04-27	132727	0	2020-04-27 09:15:54	2020-05-26 09:54:57	2020-07-17 12:55:41	DE003	No	0			No	0			No	0			No	0	No	0	No	0	No change	4	No change
16	CP288	86	Prod	1115	80	2073	24	Sanitätshaus Fürst GmbH	DE003	World	9789	Visit 3	0	5843	VISIT_3	Visit 3	9	84	49086	Skin area visit 3	0		132807	0	2020-04-28 13:09:24	2020-07-03 13:43:52	2020-07-17 12:55:41	DE003
16	CP288	86	Prod	1116	80	2074	24	Sanitätshaus Fürst GmbH	DE003	World	9820	Visit 3	0	5843	VISIT_3	Visit 3	9	84	49146	Skin area visit 3	0	2020-04-29	132887	0	2020-04-29 09:42:01	2020-05-26 09:56:59	2020-07-17 12:55:41	DE003	No	0			No	0			No	0			No	0	No	0	No	0	A little improved	3	A little improved
16	CP288	86	Prod	1171	82	1001	25	NO001	NO001	World	11412	Visit 3	0	7019	VISIT_3	Visit 3	9	84	52547	Skin area visit 3	0	2020-04-15	137650	0	2020-04-15 14:49:11	2020-07-07 16:40:18	2020-07-17 12:55:41	NO001	Yes	1	Very mild	1	Yes	1	Very mild	1	No	0			No	0	No	0	No	0	Very much improved	1	Much improved
16	CP288	86	Prod	1173	82	1003	25	NO001	NO001	World	11474	Visit 3	0	7019	VISIT_3	Visit 3	9	84	52667	Skin area visit 3	0	2020-04-23	137810	0	2020-04-23 16:24:48	2020-05-06 19:05:51	2020-07-17 12:55:41	NO001	Yes	1	Very mild	1	Yes	1	Very mild	1	No	0			No	0	No	0	No	0	No change	4	No change
16	CP288	86	Prod	1174	82	1004	25	NO001	NO001	World	11505	Visit 3	0	7019	VISIT_3	Visit 3	9	84	52727	Skin area visit 3	0	2020-04-27	137890	0	2020-04-27 13:20:29	2020-06-30 07:35:18	2020-07-17 12:55:41	NO001	No	0			No	0			No	0			No	0	No	0	Yes	1	A little improved	3	No change
16	CP288	86	Prod	1175	82	1005	25	NO001	NO001	World	11536	Visit 3	0	7019	VISIT_3	Visit 3	9	84	52787	Skin area visit 3	0	2020-04-28	137970	0	2020-04-28 14:30:19	2020-05-06 19:12:53	2020-07-17 12:55:41	NO001	No	0			No	0			No	0			No	0	No	0	No	0	A little improved	3	A little improved
16	CP288	86	Prod	1176	82	1006	25	NO001	NO001	World	11567	Visit 3	0	7019	VISIT_3	Visit 3	9	84	52847	Skin area visit 3	0	2020-04-14	138081	0	2020-04-14 10:34:35	2020-07-07 16:43:23	2020-07-17 12:55:41	NO001	Yes	1	Very mild	1	Yes	1	Very mild	1	No	0			No	0	No	0	No	0	A little improved	3	A little improved
16	CP288	86	Prod	1177	82	1007	25	NO001	NO001	World	11598	Visit 3	0	7019	VISIT_3	Visit 3	9	84	52907	Skin area visit 3	0	2020-05-11	138130	0	2020-05-11 10:02:57	2020-07-07 16:43:43	2020-07-17 12:55:41	NO001	No	0			No	0			No	0			Yes	1	No	0	No	0	Much improved	2	Much improved
16	CP288	86	Prod	1178	82	1008	25	NO001	NO001	World	11629	Visit 3	0	7019	VISIT_3	Visit 3	9	84	52967	Skin area visit 3	0	2020-05-19	138241	0	2020-05-19 08:14:18	2020-07-07 16:44:14	2020-07-17 12:55:41	NO001	No	0			No	0			No	0			No	0	No	0	No	0	Much improved	2	Much improved
16	CP288	86	Prod	1183	93	5001	29	Fondazione Poliambulanza Istituto Ospedaliero	IT001	World	11748	Visit 3	0	7019	VISIT_3	Visit 3	9	84	53325	Skin area visit 3	0	2020-05-05	138760	0	2020-05-05 12:54:07	2020-07-16 18:39:49	2020-07-17 12:55:41	IT001	No	0			No	0			No	0			No	0	No	0	No	0	Much improved	2	Much improved
16	CP288	86	Prod	1184	93	5002	29	Fondazione Poliambulanza Istituto Ospedaliero	IT001	World	11779	Visit 3	0	7019	VISIT_3	Visit 3	9	84	53385	Skin area visit 3	0	2020-05-21	138840	0	2020-05-21 08:51:04	2020-07-16 18:40:10	2020-07-17 12:55:41	IT001	Yes	1	Moderate	3	No	0			Yes	1	Moderate	3	No	0	Yes	1	Yes	1	No change	4	No change
16	CP288	86	Prod	1188	80	2076	24	Sanitätshaus Fürst GmbH	DE003	World	11903	Visit 3	0	7019	VISIT_3	Visit 3	9	84	53625	Skin area visit 3	0	2020-04-30	139160	0	2020-04-30 08:45:41	2020-05-26 09:58:11	2020-07-17 12:55:41	DE003	No	0			No	0			No	0			No	0	No	0	No	0	No change	4	No change
16	CP288	86	Prod	1190	80	2078	24	Sanitätshaus Fürst GmbH	DE003	World	11965	Visit 3	0	7019	VISIT_3	Visit 3	9	84	53745	Skin area visit 3	0	2020-05-07	139320	0	2020-05-07 07:52:19	2020-07-08 19:31:45	2020-07-17 12:55:41	DE003	No	0			No	0			No	0			No	0	No	0	No	0	A little improved	3	A little improved
16	CP288	86	Prod	1191	80	2079	24	Sanitätshaus Fürst GmbH	DE003	World	11996	Visit 3	0	7019	VISIT_3	Visit 3	9	84	53805	Skin area visit 3	0	2020-05-10	139400	0	2020-05-10 11:10:22	2020-07-03 13:27:05	2020-07-17 12:55:41	DE003	No	0			No	0			No	0			No	0	No	0	No	0	Much improved	2	A little improved
16	CP288	86	Prod	1192	80	2080	24	Sanitätshaus Fürst GmbH	DE003	World	12027	Visit 3	0	7019	VISIT_3	Visit 3	9	84	53865	Skin area visit 3	0	2020-05-09	139480	0	2020-05-09 13:24:36	2020-07-03 13:28:06	2020-07-17 12:55:41	DE003	No	0			No	0			No	0			No	0	No	0	No	0	Much improved	2	A little improved
16	CP288	86	Prod	1279	80	2081	24	Sanitätshaus Fürst GmbH	DE003	World	14098	Visit 3	0	7019	VISIT_3	Visit 3	9	84	58440	Skin area visit 3	0	2020-05-18	146223	0	2020-05-18 13:24:42	2020-05-26 09:58:42	2020-07-17 12:55:41	DE003	No	0			No	0			No	0			No	0	No	0	No	0	A little improved	3	A little improved
16	CP288	86	Prod	1280	80	2082	24	Sanitätshaus Fürst GmbH	DE003	World	14159	Visit 3	0	7019	VISIT_3	Visit 3	9	84	58500	Skin area visit 3	0	2020-05-05	146303	0	2020-05-05 16:35:10	2020-07-08 19:31:56	2020-07-17 12:55:41	DE003	Yes	1	Severe	4	Yes	1	Severe	4	Yes	1	Severe	4	Yes	1	Yes	1	Yes	1	No change	4	A little improved
16	CP288	86	Prod	1281	80	2083	24	Sanitätshaus Fürst GmbH	DE003	World	14190	Visit 3	0	7019	VISIT_3	Visit 3	9	84	58560	Skin area visit 3	0	2020-05-17	146383	0	2020-05-17 10:20:26	2020-07-03 13:29:48	2020-07-17 12:55:41	DE003	Yes	1	Very mild	1	No	0			Yes	1	Very mild	1	No	0	No	0	No	0	Very much improved	1	No change
16	CP288	86	Prod	1287	83	6001	26	Illingworth Research Group	UK001	World	14302	Visit 3	0	7148	VISIT_3	Visit 3	9	84	58911	Skin area visit 3	0	2020-06-26	147058	0	2020-06-26 09:24:07	2020-07-15 08:20:37	2020-07-17 12:55:41	UK001	Yes	1	Moderate	3	Yes	1	Mild	2	Yes	1	Moderate	3	Yes	1	Yes	1	No	0	A little worse	5	A little worse
16	CP288	86	Prod	1288	83	6002	26	Illingworth Research Group	UK001	World	14333	Visit 3	0	7148	VISIT_3	Visit 3	9	84	58971	Skin area visit 3	0	2020-06-26	147138	0	2020-06-26 07:35:46	2020-07-15 08:21:19	2020-07-17 12:55:41	UK001	Yes	1	Very mild	1	Yes	1	Very mild	1	No	0			No	0	No	0	No	0	No change	4	No change
16	CP288	86	Prod	1289	83	6003	26	Illingworth Research Group	UK001	World	14364	Visit 3	0	7148	VISIT_3	Visit 3	9	84	59031	Skin area visit 3	0	2020-06-26	147218	0	2020-06-26 08:33:26	2020-07-15 08:23:50	2020-07-17 12:55:41	UK001	No	0			No	0			No	0			No	0	No	0	No	0	Much improved	2	Much improved
16	CP288	86	Prod	1290	83	6004	26	Illingworth Research Group	UK001	World	14395	Visit 3	0	7148	VISIT_3	Visit 3	9	84	59091	Skin area visit 3	0	2020-06-23	147298	0	2020-06-23 08:37:58	2020-07-15 08:24:21	2020-07-17 12:55:41	UK001	No	0			No	0			No	0			No	0	No	0	No	0	No change	4	No change
16	CP288	86	Prod	1292	83	6006	26	Illingworth Research Group	UK001	World	14457	Visit 3	0	7148	VISIT_3	Visit 3	9	84	59211	Skin area visit 3	0	2020-06-26	147458	0	2020-06-26 20:13:42	2020-07-15 08:25:24	2020-07-17 12:55:41	UK001	Yes	1	Severe	4	Yes	1	Severe	4	No	0			Yes	1	No	0	No	0	A little worse	5	A little worse
16	CP288	86	Prod	1294	83	6008	26	Illingworth Research Group	UK001	World	14519	Visit 3	0	7148	VISIT_3	Visit 3	9	84	59331	Skin area visit 3	0	2020-06-25	147569	0	2020-06-25 07:09:20	2020-07-15 08:26:17	2020-07-17 12:55:41	UK001	Yes	1	Very mild	1	Yes	1	Very mild	1	No	0			No	0	No	0	No	0	No change	4	No change
16	CP288	86	Prod	1296	83	6010	26	Illingworth Research Group	UK001	World	14581	Visit 3	0	7148	VISIT_3	Visit 3	9	84	59451	Skin area visit 3	0	2020-06-25	147778	0	2020-06-25 10:50:00	2020-07-15 08:27:10	2020-07-17 12:55:41	UK001	Yes	1	Mild	2	Yes	1	Mild	2	Yes	1	Very mild	1	No	0	No	0	No	0	Much improved	2	A little improved
16	CP288	86	Prod	1297	83	6011	26	Illingworth Research Group	UK001	World	14612	Visit 3	0	7148	VISIT_3	Visit 3	9	84	59511	Skin area visit 3	0	2020-06-25	147809	0	2020-06-25 12:10:19	2020-07-15 08:27:41	2020-07-17 12:55:41	UK001	Yes	1	Very mild	1	Yes	1	Very mild	1	Yes	1	Very mild	1	No	0	No	0	No	0	Much improved	2	Much improved
16	CP288	86	Prod	1298	83	6012	26	Illingworth Research Group	UK001	World	14643	Visit 3	0	7148	VISIT_3	Visit 3	9	84	59571	Skin area visit 3	0	2020-06-25	147938	0	2020-06-25 08:39:22	2020-07-15 08:28:33	2020-07-17 12:55:41	UK001	Yes	1	Mild	2	Yes	1	Very mild	1	No	0			Yes	1	No	0	No	0	Much improved	2	A little improved
16	CP288	86	Prod	1299	83	6013	26	Illingworth Research Group	UK001	World	14674	Visit 3	0	7148	VISIT_3	Visit 3	9	84	59631	Skin area visit 3	0	2020-06-25	147969	0	2020-06-25 09:12:13	2020-07-15 08:28:54	2020-07-17 12:55:41	UK001	Yes	1	Mild	2	Yes	1	Mild	2	No	0			No	0	Yes	1	No	0	No change	4	No change
16	CP288	86	Prod	1300	83	6014	26	Illingworth Research Group	UK001	World	14705	Visit 3	0	7148	VISIT_3	Visit 3	9	84	59691	Skin area visit 3	0	2020-06-25	148049	0	2020-06-25 10:11:20	2020-07-15 08:29:25	2020-07-17 12:55:41	UK001	Yes	1	Moderate	3	Yes	1	Moderate	3	Yes	1	Moderate	3	Yes	1	Yes	1	No	0	A little worse	5	A little worse
16	CP288	86	Prod	1302	83	6016	26	Illingworth Research Group	UK001	World	14767	Visit 3	0	7148	VISIT_3	Visit 3	9	84	59811	Skin area visit 3	0	2020-06-26	148258	0	2020-06-26 09:06:43	2020-07-15 08:30:27	2020-07-17 12:55:41	UK001	No	0			No	0			No	0			No	0	No	0	No	0	No change	4	No change
16	CP288	86	Prod	1304	83	6018	26	Illingworth Research Group	UK001	World	14829	Visit 3	0	7148	VISIT_3	Visit 3	9	84	59931	Skin area visit 3	0	2020-06-26	148418	0	2020-06-26 08:09:03	2020-07-15 08:31:29	2020-07-17 12:55:41	UK001	No	0			No	0			No	0			Yes	1	No	0	No	0	No change	4	No change
16	CP288	86	Prod	1305	83	6019	26	Illingworth Research Group	UK001	World	14860	Visit 3	0	7148	VISIT_3	Visit 3	9	84	59991	Skin area visit 3	0	2020-06-26	148449	0	2020-06-26 11:15:33	2020-07-15 08:32:00	2020-07-17 12:55:41	UK001	Yes	1	Moderate	3	Yes	1			Yes	1	Moderate	3	Yes	1	No	0	Yes	1	A little worse	5	No change
16	CP288	86	Prod	1306	83	6020	26	Illingworth Research Group	UK001	World	14891	Visit 3	0	7148	VISIT_3	Visit 3	9	84	60051	Skin area visit 3	0	2020-06-26	148529	0	2020-06-26 11:57:23	2020-07-15 08:32:32	2020-07-17 12:55:41	UK001	Yes	1	Mild	2	Yes	1	Very mild	1	No	0			No	0	No	0	No	0	Much improved	2	Much improved
16	CP288	86	Prod	1307	83	6021	26	Illingworth Research Group	UK001	World	14922	Visit 3	0	7148	VISIT_3	Visit 3	9	84	60111	Skin area visit 3	0	2020-06-25	148658	0	2020-06-25 14:45:21	2020-07-15 08:33:03	2020-07-17 12:55:41	UK001	No	0			No	0			No	0			No	0	No	0	No	0	A little improved	3	No change
16	CP288	86	Prod	1308	83	6022	26	Illingworth Research Group	UK001	World	14953	Visit 3	0	7148	VISIT_3	Visit 3	9	84	60171	Skin area visit 3	0	2020-06-26	148689	0	2020-06-26 14:13:32	2020-07-15 08:33:34	2020-07-17 12:55:41	UK001	No	0			No	0			No	0			No	0	No	0	No	0	Very much improved	1	Much improved
16	CP288	86	Prod	1309	83	6023	26	Illingworth Research Group	UK001	World	14984	Visit 3	0	7148	VISIT_3	Visit 3	9	84	60231	Skin area visit 3	0	2020-06-26	148818	0	2020-06-26 13:03:45	2020-07-15 08:34:05	2020-07-17 12:55:41	UK001	No	0			No	0			No	0			No	0	No	0	No	0	Much improved	2	Much improved
16	CP288	86	Prod	1310	83	6024	26	Illingworth Research Group	UK001	World	15015	Visit 3	0	7148	VISIT_3	Visit 3	9	84	60291	Skin area visit 3	0	2020-06-26	148898	0	2020-06-26 10:10:21	2020-07-15 08:34:36	2020-07-17 12:55:41	UK001	Yes	1	Mild	2	Yes	1	Mild	2	No	0			No	0	No	0	No	0	A little worse	5	A little worse
16	CP288	86	Prod	1311	83	6025	26	Illingworth Research Group	UK001	World	15046	Visit 3	0	7148	VISIT_3	Visit 3	9	84	60351	Skin area visit 3	0	2020-06-26	148929	0	2020-06-26 11:10:00	2020-07-15 08:35:07	2020-07-17 12:55:41	UK001	Yes	1	Very mild	1	Yes	1	Very mild	1	No	0			No	0	No	0	No	0	Much improved	2	A little improved
16	CP288	86	Prod	1340	78	2016	22	Universitätsklinikum Schleswig-Holstein	DE001	World	15657	Visit 3	0	7272	VISIT_3	Visit 3	9	84	62225	Skin area visit 3	0	2020-05-19	151652	0	2020-05-19 07:46:45	2020-07-16 15:55:02	2020-07-17 12:55:41	DE001	No	0			No	0			No	0			No	0	No	0	No	0	A little improved	3	A little improved
16	CP288	86	Prod	1341	78	2017	22	Universitätsklinikum Schleswig-Holstein	DE001	World	15688	Visit 3	0	7272	VISIT_3	Visit 3	9	84	62285	Skin area visit 3	0	2020-05-19	151732	0	2020-05-19 08:08:09	2020-07-16 15:56:03	2020-07-17 12:55:41	DE001	No	0			No	0			No	0			No	0	No	0	No	0	A little improved	3	A little improved
16	CP288	86	Prod	1342	78	2018	22	Universitätsklinikum Schleswig-Holstein	DE001	World	15719	Visit 3	0	7272	VISIT_3	Visit 3	9	84	62345	Skin area visit 3	0	2020-05-20	151763	0	2020-05-25 07:35:41	2020-07-16 15:58:54	2020-07-17 12:55:41	DE001	No	0			No	0			No	0			No	0	No	0	No	0	No change	4	No change
16	CP288	86	Prod	1343	78	2019	22	Universitätsklinikum Schleswig-Holstein	DE001	World	15750	Visit 3	0	7272	VISIT_3	Visit 3	9	84	62405	Skin area visit 3	0	2020-05-20	151843	0	2020-05-20 09:52:06	2020-07-16 16:00:26	2020-07-17 12:55:41	DE001	No	0			No	0			No	0			No	0	No	0	No	0	No change	4	No change
16	CP288	86	Prod	1344	78	2020	22	Universitätsklinikum Schleswig-Holstein	DE001	World	15781	Visit 3	0	7272	VISIT_3	Visit 3	9	84	62465	Skin area visit 3	0	2020-05-20	151972	0	2020-05-20 08:07:54	2020-07-16 16:01:37	2020-07-17 12:55:41	DE001	No	0			No	0			No	0			No	0	No	0	No	0	No change	4	No change
16	CP288	86	Prod	1345	82	1016	25	NO001	NO001	World	15812	Visit 3	0	7272	VISIT_3	Visit 3	9	84	62525	Skin area visit 3	0	2020-05-26	152052	0	2020-05-26 14:04:02	2020-07-07 16:45:36	2020-07-17 12:55:41	NO001	Yes	1	Very mild	1	Yes	1	Very mild	1	No	0			No	0	No	0	No	0	A little improved	3	A little improved
16	CP288	86	Prod	1358	78	2021	22	Universitätsklinikum Schleswig-Holstein	DE001	World	16070	Visit 3	0	7272	VISIT_3	Visit 3	9	84	63537	Skin area visit 3	0	2020-06-02	153906	0	2020-06-23 13:07:01	2020-07-16 16:02:58	2020-07-17 12:55:41	DE001	No	0			No	0			No	0			No	0	No	0	No	0	No change	4	No change
16	CP288	86	Prod	1359	78	2022	22	Universitätsklinikum Schleswig-Holstein	DE001	World	16101	Visit 3	0	7272	VISIT_3	Visit 3	9	84	63597	Skin area visit 3	0	2020-04-30	153986	0	2020-04-27 10:37:03	2020-07-16 16:03:29	2020-07-17 12:55:41	DE001	No	0			No	0			No	0			No	0	No	0	No	0	No change	4	No change
16	CP288	86	Prod	1360	78	2023	22	Universitätsklinikum Schleswig-Holstein	DE001	World	16132	Visit 3	0	7272	VISIT_3	Visit 3	9	84	63657	Skin area visit 3	0	2020-05-04	154017	0	2020-05-07 07:10:29	2020-07-16 16:03:59	2020-07-17 12:55:41	DE001	No	0			No	0			No	0			No	0	No	0	No	0	No change	4	No change
16	CP288	86	Prod	1361	80	2084	24	Sanitätshaus Fürst GmbH	DE003	World	16163	Visit 3	0	7272	VISIT_3	Visit 3	9	84	63717	Skin area visit 3	0	2020-05-20	154146	0	2020-05-20 10:33:55	2020-07-08 19:32:06	2020-07-17 12:55:41	DE003	No	0	Moderate	3	No	0	Moderate	3	No	0			No	0	No	0	No	0	A little improved	3	A little improved
16	CP288	86	Prod	1362	80	2085	24	Sanitätshaus Fürst GmbH	DE003	World	16194	Visit 3	0	7272	VISIT_3	Visit 3	9	84	63777	Skin area visit 3	0	2020-06-09	154226	0	2020-06-09 17:32:51	2020-07-03 13:31:20	2020-07-17 12:55:41	DE003	No	0			No	0			No	0			No	0	No	0	No	0	No change	4	No change
16	CP288	86	Prod	1402	82	1027	25	NO001	NO001	World	16761	Visit 3	0	7454	VISIT_3	Visit 3	9	84	66138	Skin area visit 3	0	2020-06-04	159481	0	2020-06-04 07:32:48	2020-07-07 16:47:29	2020-07-17 12:55:41	NO001	No	0			No	0			No	0			No	0	No	0	No	0	Much improved	2	Much improved
16	CP288	86	Prod	1403	82	1028	25	NO001	NO001	World	16792	Visit 3	0	7454	VISIT_3	Visit 3	9	84	66198	Skin area visit 3	0	2020-06-04	159561	0	2020-06-04 12:36:01	2020-07-07 16:47:49	2020-07-17 12:55:41	NO001	Yes	1	Very mild	1	Yes	1	Very mild	1	Yes	1	Very mild	1	Yes	1	Yes	1	No	0	A little improved	3	A little improved
16	CP288	86	Prod	1404	82	1029	25	NO001	NO001	World	16823	Visit 3	0	7454	VISIT_3	Visit 3	9	84	66258	Skin area visit 3	0	2020-05-19	159592	0	2020-05-19 12:28:56	2020-07-07 16:47:59	2020-07-17 12:55:41	NO001	No	0			No	0			No	0			No	0	No	0	No	0	A little improved	3	A little improved
16	CP288	86	Prod	1423	80	2087	24	Sanitätshaus Fürst GmbH	DE003	World	17146	Visit 3	0	7454	VISIT_3	Visit 3	9	84	67682	Skin area visit 3	0	2020-04-28	162144	0	2020-05-06 18:33:15	2020-07-03 13:32:11	2020-07-17 12:55:41	DE003	No	0			No	0			No	0			No	0	No	0	No	0	A little improved	3	A little improved
16	CP288	86	Prod	1584	83	6031	26	Illingworth Research Group	UK001	World	19148	Visit 3	0	8218	VISIT_3	Visit 3	9	84	77039	Skin area visit 3	0	2020-06-19	181891	0	2020-06-19 19:04:16	2020-07-15 08:36:38	2020-07-17 12:55:41	UK001	No	0			Yes	1	Mild	2	No	0			Yes	1	No	0	No	0	A little improved	3	A little improved
[truncated: 3 more columns]
