# Supplementary material for: Psychometric validation of the Ostomy Skin Tool 2.0
Source: PeerJ. 2023 Dec 18;11:e16685. doi: 10.7717/peerj.16685 (PMC10734405; doi:10.7717/peerj.16685)
Supplement: Supplemental Information 10 [file peerj-11-16685-s010.xlsx]

## Sheet: rand_1
projectid	project	studyid	environmentName	subjectId	StudySiteId	Subject	siteid	Site	SiteNumber	SiteGroup	instanceId	InstanceName	InstanceRepeatNumber	folderid	Folder	FolderName	FolderSeq	TargetDays	DataPageId	DataPageName	PageRepeatNumber	RecordDate	RecordId	RecordPosition	MinCreated	MaxUpdated	SaveTS	StudyEnvSiteNumber	PRODUCT_TYPE	PRODUCT_TYPE_STD	RANDTRIG	RANDTRIG_RAW	REGIME_NAME	REGIME_RATIO	REGIME_RATIO_RAW	REGIME_DESCRIPTION	RANDOMIZED_AT	RANDOMIZED_AT_RAW	RANDOMIZED_AT_INT	RANDOMIZED_AT_YYYY	RANDOMIZED_AT_MM	RANDOMIZED_AT_DD	STRATUM_NAME	BLINDED	UNBLIND_REASON	SYS_ERROR_MARKING_GROUP	SYS_ERROR_MARKING_GROUP_RAW	ELIGIBLE_YN	ELIGIBLE_YN_STD
16	CP288	86	Prod	1093	78	2001	22	Universitätsklinikum Schleswig-Holstein	DE001	World	9114	Randomisation	0	5850	RANDOMISATION	Randomisation	2		47792	Randomisation Details	0		131079	0	2020-01-30 11:05:00	2020-07-16 15:39:17	2020-07-17 12:55:36	DE001	One piece product	1	1	1	TEST PERIOD 1=HOLLISTER CERAPLUS AND TEST PERIOD 2=CP288 TEST PRODUCT	1	1	TEST PERIOD 1=HOLLISTER CERAPLUS AND TEST PERIOD 2=CP288 TEST PRODUCT	2020-01-30 11:04:59	2020-01-30 11:04:59	2020-01-30 11:04:59	2020	1	30	ONE PIECE PRODUCT	TRUE		1	1	Yes	1
16	CP288	86	Prod	1094	78	2002	22	Universitätsklinikum Schleswig-Holstein	DE001	World	9145	Randomisation	0	5850	RANDOMISATION	Randomisation	2		47852	Randomisation Details	0		131159	0	2020-02-05 15:51:31	2020-07-16 15:42:48	2020-07-17 12:55:36	DE001	One piece product	1	1	1	TEST PERIOD 1=CP288 TEST PRODUCT AND TEST PERIOD 2=CONVATEC	1	1	TEST PERIOD 1=CP288 TEST PRODUCT AND TEST PERIOD 2=CONVATEC	2020-02-05 15:51:31	2020-02-05 15:51:31	2020-02-05 15:51:31	2020	2	5	ONE PIECE PRODUCT	TRUE		1	1	Yes	1
16	CP288	86	Prod	1095	78	2003	22	Universitätsklinikum Schleswig-Holstein	DE001	World	9176	Randomisation	0	5850	RANDOMISATION	Randomisation	2		47912	Randomisation Details	0		131239	0	2020-02-06 15:30:30	2020-07-16 15:44:39	2020-07-17 12:55:36	DE001	Two piece product	2	1	1	TEST PERIOD 1=CP288 TEST PRODUCT AND TEST PERIOD 2=DANSAC	1	1	TEST PERIOD 1=CP288 TEST PRODUCT AND TEST PERIOD 2=DANSAC	2020-02-06 15:30:30	2020-02-06 15:30:30	2020-02-06 15:30:30	2020	2	6	TWO PIECE PRODUCT	TRUE		1	1	Yes	1
16	CP288	86	Prod	1096	78	2004	22	Universitätsklinikum Schleswig-Holstein	DE001	World	9207	Randomisation	0	5850	RANDOMISATION	Randomisation	2		47972	Randomisation Details	0		131319	0	2020-02-07 08:26:58	2020-07-16 15:46:01	2020-07-17 12:55:36	DE001	Two piece product	2	1	1	TEST PERIOD 1=COLOPLAST SENSURA MIO AND TEST PERIOD 2=CP288 TEST PRODUCT	1	1	TEST PERIOD 1=COLOPLAST SENSURA MIO AND TEST PERIOD 2=CP288 TEST PRODUCT	2020-02-07 08:26:57	2020-02-07 08:26:57	2020-02-07 08:26:57	2020	2	7	TWO PIECE PRODUCT	TRUE		1	1	Yes	1
16	CP288	86	Prod	1097	78	2005	22	Universitätsklinikum Schleswig-Holstein	DE001	World	9238	Randomisation	0	5850	RANDOMISATION	Randomisation	2		48032	Randomisation Details	0		131350	0	2020-02-07 10:05:06	2020-07-16 15:47:02	2020-07-17 12:55:36	DE001	Two piece product	2	1	1	TEST PERIOD 1=CP288 TEST PRODUCT AND TEST PERIOD 2=CONVATEC	1	1	TEST PERIOD 1=CP288 TEST PRODUCT AND TEST PERIOD 2=CONVATEC	2020-02-07 10:05:06	2020-02-07 10:05:06	2020-02-07 10:05:06	2020	2	7	TWO PIECE PRODUCT	TRUE		1	1	Yes	1
16	CP288	86	Prod	1098	78	2006	22	Universitätsklinikum Schleswig-Holstein	DE001	World	9269	Randomisation	0	5850	RANDOMISATION	Randomisation	2		48092	Randomisation Details	0		131479	0	2020-02-10 10:23:54	2020-07-16 15:49:05	2020-07-17 12:55:36	DE001	One piece product	1	1	1	TEST PERIOD 1=HOLLISTER AND TEST PERIOD 2=CP288 TEST PRODUCT	1	1	TEST PERIOD 1=HOLLISTER AND TEST PERIOD 2=CP288 TEST PRODUCT	2020-02-10 10:23:54	2020-02-10 10:23:54	2020-02-10 10:23:54	2020	2	10	ONE PIECE PRODUCT	TRUE		1	1	Yes	1
16	CP288	86	Prod	1099	78	2007	22	Universitätsklinikum Schleswig-Holstein	DE001	World	9300	Randomisation	0	5850	RANDOMISATION	Randomisation	2		48152	Randomisation Details	0		131510	0	2020-02-11 08:45:58	2020-07-16 15:50:06	2020-07-17 12:55:36	DE001	One piece product	1	1	1	TEST PERIOD 1=CP288 TEST PRODUCT AND TEST PERIOD 2=DANSAC	1	1	TEST PERIOD 1=CP288 TEST PRODUCT AND TEST PERIOD 2=DANSAC	2020-02-11 08:45:57	2020-02-11 08:45:57	2020-02-11 08:45:57	2020	2	11	ONE PIECE PRODUCT	TRUE		1	1	Yes	1
16	CP288	86	Prod	1100	78	2008	22	Universitätsklinikum Schleswig-Holstein	DE001	World	9331	Randomisation	0	5850	RANDOMISATION	Randomisation	2		48212	Randomisation Details	0		131639	0	2020-02-17 08:57:02	2020-07-16 15:51:07	2020-07-17 12:55:36	DE001	Two piece product	2	1	1	TEST PERIOD 1=HOLLISTER CERAPLUS AND TEST PERIOD 2=CP288 TEST PRODUCT	1	1	TEST PERIOD 1=HOLLISTER CERAPLUS AND TEST PERIOD 2=CP288 TEST PRODUCT	2020-02-17 08:57:02	2020-02-17 08:57:02	2020-02-17 08:57:02	2020	2	17	TWO PIECE PRODUCT	TRUE		1	1	Yes	1
16	CP288	86	Prod	1101	78	2009	22	Universitätsklinikum Schleswig-Holstein	DE001	World	9362	Randomisation	0	5850	RANDOMISATION	Randomisation	2		48272	Randomisation Details	0		131719	0	2020-02-19 08:33:11	2020-07-16 15:52:18	2020-07-17 12:55:36	DE001	Two piece product	2	1	1	TEST PERIOD 1=CP288 TEST PRODUCT AND TEST PERIOD 2=HOLLISTER	1	1	TEST PERIOD 1=CP288 TEST PRODUCT AND TEST PERIOD 2=HOLLISTER	2020-02-19 08:33:10	2020-02-19 08:33:10	2020-02-19 08:33:10	2020	2	19	TWO PIECE PRODUCT	TRUE		1	1	Yes	1
16	CP288	86	Prod	1102	78	2010	22	Universitätsklinikum Schleswig-Holstein	DE001	World	9393	Randomisation	0	5850	RANDOMISATION	Randomisation	2		48332	Randomisation Details	0		131799	0	2020-02-19 10:03:08	2020-07-16 15:53:19	2020-07-17 12:55:36	DE001	Two piece product	2	1	1	TEST PERIOD 1=CP288 TEST PRODUCT AND TEST PERIOD 2=HOLLISTER CERAPLUS	1	1	TEST PERIOD 1=CP288 TEST PRODUCT AND TEST PERIOD 2=HOLLISTER CERAPLUS	2020-02-19 10:03:08	2020-02-19 10:03:08	2020-02-19 10:03:08	2020	2	19	TWO PIECE PRODUCT	TRUE		1	1	Yes	1
16	CP288	86	Prod	1103	81	2041	23	Klinikum der Universitat Munchen- Grosshadern	DE002	World	9424	Randomisation	0	5850	RANDOMISATION	Randomisation	2		48392	Randomisation Details	0		131879	0	2020-01-23 13:32:48	2020-06-03 07:37:20	2020-07-17 12:55:36	DE002	One piece product	1	1	1	TEST PERIOD 1=CONVATEC AND TEST PERIOD 2=CP288 TEST PRODUCT	1	1	TEST PERIOD 1=CONVATEC AND TEST PERIOD 2=CP288 TEST PRODUCT	2020-01-23 13:32:47	2020-01-23 13:32:47	2020-01-23 13:32:47	2020	1	23	ONE PIECE PRODUCT	TRUE		1	1	Yes	1
16	CP288	86	Prod	1104	81	2042	23	Klinikum der Universitat Munchen- Grosshadern	DE002	World	9455	Randomisation	0	5850	RANDOMISATION	Randomisation	2		48452	Randomisation Details	0		131959	0	2020-01-24 08:33:19	2020-06-03 07:37:31	2020-07-17 12:55:36	DE002	Two piece product	2	1	1	TEST PERIOD 1=CONVATEC AND TEST PERIOD 2=CP288 TEST PRODUCT	1	1	TEST PERIOD 1=CONVATEC AND TEST PERIOD 2=CP288 TEST PRODUCT	2020-01-24 08:33:19	2020-01-24 08:33:19	2020-01-24 08:33:19	2020	1	24	TWO PIECE PRODUCT	TRUE		1	1	Yes	1
16	CP288	86	Prod	1105	81	2043	23	Klinikum der Universitat Munchen- Grosshadern	DE002	World	9486	Randomisation	0	5850	RANDOMISATION	Randomisation	2		48512	Randomisation Details	0		131990	0	2020-01-29 19:13:46	2020-06-03 07:37:42	2020-07-17 12:55:36	DE002	Two piece product	2	1	1	TEST PERIOD 1=CP288 TEST PRODUCT AND TEST PERIOD 2=COLOPLAST SENSURA MIO	1	1	TEST PERIOD 1=CP288 TEST PRODUCT AND TEST PERIOD 2=COLOPLAST SENSURA MIO	2020-01-29 19:13:45	2020-01-29 19:13:45	2020-01-29 19:13:45	2020	1	29	TWO PIECE PRODUCT	TRUE		1	1	Yes	1
16	CP288	86	Prod	1106	81	2044	23	Klinikum der Universitat Munchen- Grosshadern	DE002	World	9517	Randomisation	0	5850	RANDOMISATION	Randomisation	2		48572	Randomisation Details	0		132119	0	2020-02-06 15:08:42	2020-06-03 07:38:03	2020-07-17 12:55:36	DE002	One piece product	1	1	1	TEST PERIOD 1=CP288 TEST PRODUCT AND TEST PERIOD 2=HOLLISTER CERAPLUS	1	1	TEST PERIOD 1=CP288 TEST PRODUCT AND TEST PERIOD 2=HOLLISTER CERAPLUS	2020-02-06 15:08:42	2020-02-06 15:08:42	2020-02-06 15:08:42	2020	2	6	ONE PIECE PRODUCT	TRUE		1	1	Yes	1
16	CP288	86	Prod	1107	81	2045	23	Klinikum der Universitat Munchen- Grosshadern	DE002	World	9548	Randomisation	0	5850	RANDOMISATION	Randomisation	2		48632	Randomisation Details	0		132199	0	2020-02-07 14:24:59	2020-06-03 07:38:14	2020-07-17 12:55:36	DE002	One piece product	1	1	1	TEST PERIOD 1=DANSAC AND TEST PERIOD 2=CP288 TEST PRODUCT	1	1	TEST PERIOD 1=DANSAC AND TEST PERIOD 2=CP288 TEST PRODUCT	2020-02-07 14:24:59	2020-02-07 14:24:59	2020-02-07 14:24:59	2020	2	7	ONE PIECE PRODUCT	TRUE		1	1	Yes	1
16	CP288	86	Prod	1108	81	2046	23	Klinikum der Universitat Munchen- Grosshadern	DE002	World	9579	Randomisation	0	5850	RANDOMISATION	Randomisation	2		48692	Randomisation Details	0		132279	0	2020-02-17 08:36:12	2020-06-03 07:38:24	2020-07-17 12:55:36	DE002	Two piece product	2	1	1	TEST PERIOD 1=HOLLISTER AND TEST PERIOD 2=CP288 TEST PRODUCT	1	1	TEST PERIOD 1=HOLLISTER AND TEST PERIOD 2=CP288 TEST PRODUCT	2020-02-17 08:36:11	2020-02-17 08:36:11	2020-02-17 08:36:11	2020	2	17	TWO PIECE PRODUCT	TRUE		1	1	Yes	1
16	CP288	86	Prod	1109	81	2047	23	Klinikum der Universitat Munchen- Grosshadern	DE002	World	9610	Randomisation	0	5850	RANDOMISATION	Randomisation	2		48752	Randomisation Details	0		132310	0	2020-02-24 13:32:57	2020-06-03 07:38:35	2020-07-17 12:55:36	DE002	One piece product	1	1	1	TEST PERIOD 1=CP288 TEST PRODUCT AND TEST PERIOD 2=COLOPLAST SENSURA MIO	1	1	TEST PERIOD 1=CP288 TEST PRODUCT AND TEST PERIOD 2=COLOPLAST SENSURA MIO	2020-02-24 13:32:57	2020-02-24 13:32:57	2020-02-24 13:32:57	2020	2	24	ONE PIECE PRODUCT	TRUE		1	1	Yes	1
16	CP288	86	Prod	1114	80	2072	24	Sanitätshaus Fürst GmbH	DE003	World	9765	Randomisation	0	5850	RANDOMISATION	Randomisation	2		49052	Randomisation Details	0		132759	0	2020-02-03 14:05:40	2020-05-26 09:54:57	2020-07-17 12:55:36	DE003	One piece product	1	1	1	TEST PERIOD 1=COLOPLAST SENSURA MIO AND TEST PERIOD 2=CP288 TEST PRODUCT	1	1	TEST PERIOD 1=COLOPLAST SENSURA MIO AND TEST PERIOD 2=CP288 TEST PRODUCT	2020-02-03 14:05:40	2020-02-03 14:05:40	2020-02-03 14:05:40	2020	2	3	ONE PIECE PRODUCT	TRUE		1	1	Yes	1
16	CP288	86	Prod	1115	80	2073	24	Sanitätshaus Fürst GmbH	DE003	World	9796	Randomisation	0	5850	RANDOMISATION	Randomisation	2		49112	Randomisation Details	0		132839	0	2020-02-04 09:23:06	2020-05-26 09:56:18	2020-07-17 12:55:36	DE003	Two piece product	2	1	1	TEST PERIOD 1=CP288 TEST PRODUCT AND TEST PERIOD 2=COLOPLAST SENSURA MIO	1	1	TEST PERIOD 1=CP288 TEST PRODUCT AND TEST PERIOD 2=COLOPLAST SENSURA MIO	2020-02-04 09:23:06	2020-02-04 09:23:06	2020-02-04 09:23:06	2020	2	4	TWO PIECE PRODUCT	TRUE		1	1	Yes	1
16	CP288	86	Prod	1116	80	2074	24	Sanitätshaus Fürst GmbH	DE003	World	9827	Randomisation	0	5850	RANDOMISATION	Randomisation	2		49172	Randomisation Details	0		132919	0	2020-02-05 09:28:11	2020-05-26 09:56:59	2020-07-17 12:55:36	DE003	Two piece product	2	1	1	TEST PERIOD 1=HOLLISTER AND TEST PERIOD 2=CP288 TEST PRODUCT	1	1	TEST PERIOD 1=HOLLISTER AND TEST PERIOD 2=CP288 TEST PRODUCT	2020-02-05 09:28:11	2020-02-05 09:28:11	2020-02-05 09:28:11	2020	2	5	TWO PIECE PRODUCT	TRUE		1	1	Yes	1
16	CP288	86	Prod	1117	80	2075	24	Sanitätshaus Fürst GmbH	DE003	World	9858	Randomisation	0	5850	RANDOMISATION	Randomisation	2		49232	Randomisation Details	0		132999	0	2020-02-05 13:22:45	2020-05-26 09:57:30	2020-07-17 12:55:36	DE003	Two piece product	2	1	1	TEST PERIOD 1=CP288 TEST PRODUCT AND TEST PERIOD 2=CONVATEC	1	1	TEST PERIOD 1=CP288 TEST PRODUCT AND TEST PERIOD 2=CONVATEC	2020-02-05 13:22:45	2020-02-05 13:22:45	2020-02-05 13:22:45	2020	2	5	TWO PIECE PRODUCT	TRUE		1	1	Yes	1
16	CP288	86	Prod	1171	82	1001	25	NO001	NO001	World	11408	Randomisation	0	7015	RANDOMISATION	Randomisation	2		52573	Randomisation Details	0		137682	0	2020-01-22 12:40:16	2020-07-07 16:39:48	2020-07-17 12:55:36	NO001	Two piece product	2	1	1	TEST PERIOD 1=CONVATEC AND TEST PERIOD 2=CP288 TEST PRODUCT	1	1	TEST PERIOD 1=CONVATEC AND TEST PERIOD 2=CP288 TEST PRODUCT	2020-01-23 11:55:42	2020-01-23 11:55:42	2020-01-23 11:55:42	2020	1	23	TWO PIECE PRODUCT	TRUE		1	1	Yes	1
16	CP288	86	Prod	1172	82	1002	25	NO001	NO001	World	11439	Randomisation	0	7015	RANDOMISATION	Randomisation	2		52633	Randomisation Details	0		137713	0	2020-01-23 12:04:55	2020-07-07 16:40:29	2020-07-17 12:55:36	NO001	Two piece product	2	1	1	TEST PERIOD 1=CP288 TEST PRODUCT AND TEST PERIOD 2=HOLLISTER CERAPLUS	1	1	TEST PERIOD 1=CP288 TEST PRODUCT AND TEST PERIOD 2=HOLLISTER CERAPLUS	2020-01-23 12:04:55	2020-01-23 12:04:55	2020-01-23 12:04:55	2020	1	23	TWO PIECE PRODUCT	TRUE		1	1	Yes	1
16	CP288	86	Prod	1173	82	1003	25	NO001	NO001	World	11470	Randomisation	0	7015	RANDOMISATION	Randomisation	2		52693	Randomisation Details	0		137842	0	2020-02-03 17:34:20	2020-07-07 16:40:59	2020-07-17 12:55:36	NO001	Two piece product	2	1	1	TEST PERIOD 1=HOLLISTER AND TEST PERIOD 2=CP288 TEST PRODUCT	1	1	TEST PERIOD 1=HOLLISTER AND TEST PERIOD 2=CP288 TEST PRODUCT	2020-02-03 17:34:20	2020-02-03 17:34:20	2020-02-03 17:34:20	2020	2	3	TWO PIECE PRODUCT	TRUE		1	1	Yes	1
16	CP288	86	Prod	1174	82	1004	25	NO001	NO001	World	11501	Randomisation	0	7015	RANDOMISATION	Randomisation	2		52753	Randomisation Details	0		137922	0	2020-02-04 16:04:42	2020-07-07 16:41:30	2020-07-17 12:55:36	NO001	One piece product	1	1	1	TEST PERIOD 1=HOLLISTER CERAPLUS AND TEST PERIOD 2=CP288 TEST PRODUCT	1	1	TEST PERIOD 1=HOLLISTER CERAPLUS AND TEST PERIOD 2=CP288 TEST PRODUCT	2020-02-04 16:04:41	2020-02-04 16:04:41	2020-02-04 16:04:41	2020	2	4	ONE PIECE PRODUCT	TRUE		1	1	Yes	1
16	CP288	86	Prod	1175	82	1005	25	NO001	NO001	World	11532	Randomisation	0	7015	RANDOMISATION	Randomisation	2		52813	Randomisation Details	0		138002	0	2020-02-05 13:39:06	2020-07-07 16:42:01	2020-07-17 12:55:36	NO001	One piece product	1	1	1	TEST PERIOD 1=CP288 TEST PRODUCT AND TEST PERIOD 2=DANSAC	1	1	TEST PERIOD 1=CP288 TEST PRODUCT AND TEST PERIOD 2=DANSAC	2020-02-05 13:39:06	2020-02-05 13:39:06	2020-02-05 13:39:06	2020	2	5	ONE PIECE PRODUCT	TRUE		1	1	Yes	1
16	CP288	86	Prod	1176	82	1006	25	NO001	NO001	World	11563	Randomisation	0	7015	RANDOMISATION	Randomisation	2		52873	Randomisation Details	0		138033	0	2020-02-11 12:08:31	2020-07-07 16:42:52	2020-07-17 12:55:36	NO001	One piece product	1	1	1	TEST PERIOD 1=HOLLISTER AND TEST PERIOD 2=CP288 TEST PRODUCT	1	1	TEST PERIOD 1=HOLLISTER AND TEST PERIOD 2=CP288 TEST PRODUCT	2020-02-11 12:08:30	2020-02-11 12:08:30	2020-02-11 12:08:30	2020	2	11	ONE PIECE PRODUCT	TRUE		1	1	Yes	1
16	CP288	86	Prod	1177	82	1007	25	NO001	NO001	World	11594	Randomisation	0	7015	RANDOMISATION	Randomisation	2		52933	Randomisation Details	0		138162	0	2020-02-20 08:47:18	2020-07-07 16:43:33	2020-07-17 12:55:36	NO001	One piece product	1	1	1	TEST PERIOD 1=CP288 TEST PRODUCT AND TEST PERIOD 2=CONVATEC	1	1	TEST PERIOD 1=CP288 TEST PRODUCT AND TEST PERIOD 2=CONVATEC	2020-02-20 08:47:18	2020-02-20 08:47:18	2020-02-20 08:47:18	2020	2	20	ONE PIECE PRODUCT	TRUE		1	1	Yes	1
16	CP288	86	Prod	1178	82	1008	25	NO001	NO001	World	11625	Randomisation	0	7015	RANDOMISATION	Randomisation	2		52993	Randomisation Details	0		138193	0	2020-02-28 08:24:13	2020-07-07 16:44:04	2020-07-17 12:55:36	NO001	Two piece product	2	1	1	TEST PERIOD 1=CP288 TEST PRODUCT AND TEST PERIOD 2=DANSAC	1	1	TEST PERIOD 1=CP288 TEST PRODUCT AND TEST PERIOD 2=DANSAC	2020-02-28 08:24:13	2020-02-28 08:24:13	2020-02-28 08:24:13	2020	2	28	TWO PIECE PRODUCT	TRUE		1	1	Yes	1
16	CP288	86	Prod	1179	82	1009	25	NO001	NO001	World	11656	Randomisation	0	7015	RANDOMISATION	Randomisation	2		53053	Randomisation Details	0		138322	0	2020-02-28 12:13:48	2020-07-07 16:44:35	2020-07-17 12:55:36	NO001	One piece product	1	1	1	TEST PERIOD 1=COLOPLAST SENSURA MIO AND TEST PERIOD 2=CP288 TEST PRODUCT	1	1	TEST PERIOD 1=COLOPLAST SENSURA MIO AND TEST PERIOD 2=CP288 TEST PRODUCT	2020-02-28 12:13:47	2020-02-28 12:13:47	2020-02-28 12:13:47	2020	2	28	ONE PIECE PRODUCT	TRUE		1	1	Yes	1
16	CP288	86	Prod	1180	82	1010	25	NO001	NO001	World	11687	Randomisation	0	7015	RANDOMISATION	Randomisation	2		53113	Randomisation Details	0		138353	0	2020-03-03 09:18:04	2020-07-07 16:45:05	2020-07-17 12:55:36	NO001	One piece product	1	1	1	TEST PERIOD 1=DANSAC AND TEST PERIOD 2=CP288 TEST PRODUCT	1	1	TEST PERIOD 1=DANSAC AND TEST PERIOD 2=CP288 TEST PRODUCT	2020-03-03 09:18:04	2020-03-03 09:18:04	2020-03-03 09:18:04	2020	3	3	ONE PIECE PRODUCT	TRUE		1	1	Yes	1
16	CP288	86	Prod	1183	93	5001	29	Fondazione Poliambulanza Istituto Ospedaliero	IT001	World	11744	Randomisation	0	7015	RANDOMISATION	Randomisation	2		53351	Randomisation Details	0		138792	0	2020-02-11 15:46:12	2020-07-16 18:39:49	2020-07-17 12:55:36	IT001	Two piece product	2	1	1	TEST PERIOD 1=CP288 TEST PRODUCT AND TEST PERIOD 2=CONVATEC	1	1	TEST PERIOD 1=CP288 TEST PRODUCT AND TEST PERIOD 2=CONVATEC	2020-02-11 15:46:11	2020-02-11 15:46:11	2020-02-11 15:46:11	2020	2	11	TWO PIECE PRODUCT	TRUE		1	1	Yes	1
16	CP288	86	Prod	1184	93	5002	29	Fondazione Poliambulanza Istituto Ospedaliero	IT001	World	11775	Randomisation	0	7015	RANDOMISATION	Randomisation	2		53411	Randomisation Details	0		138872	0	2020-02-26 14:43:42	2020-07-16 18:40:00	2020-07-17 12:55:36	IT001	Two piece product	2	1	1	TEST PERIOD 1=COLOPLAST SENSURA MIO AND TEST PERIOD 2=CP288 TEST PRODUCT	1	1	TEST PERIOD 1=COLOPLAST SENSURA MIO AND TEST PERIOD 2=CP288 TEST PRODUCT	2020-02-26 14:43:41	2020-02-26 14:43:41	2020-02-26 14:43:41	2020	2	26	TWO PIECE PRODUCT	TRUE		1	1	Yes	1
16	CP288	86	Prod	1188	80	2076	24	Sanitätshaus Fürst GmbH	DE003	World	11899	Randomisation	0	7015	RANDOMISATION	Randomisation	2		53651	Randomisation Details	0		139192	0	2020-02-07 09:22:13	2020-05-26 09:58:11	2020-07-17 12:55:36	DE003	Two piece product	2	1	1	TEST PERIOD 1=DANSAC AND TEST PERIOD 2=CP288 TEST PRODUCT	1	1	TEST PERIOD 1=DANSAC AND TEST PERIOD 2=CP288 TEST PRODUCT	2020-02-07 09:22:13	2020-02-07 09:22:13	2020-02-07 09:22:13	2020	2	7	TWO PIECE PRODUCT	TRUE		1	1	Yes	1
16	CP288	86	Prod	1189	80	2077	24	Sanitätshaus Fürst GmbH	DE003	World	11930	Randomisation	0	7015	RANDOMISATION	Randomisation	2		53711	Randomisation Details	0		139272	0	2020-02-10 09:10:05	2020-07-03 13:25:13	2020-07-17 12:55:36	DE003	Two piece product	2	1	1	TEST PERIOD 1=CP288 TEST PRODUCT AND TEST PERIOD 2=HOLLISTER CERAPLUS	1	1	TEST PERIOD 1=CP288 TEST PRODUCT AND TEST PERIOD 2=HOLLISTER CERAPLUS	2020-02-10 09:10:05	2020-02-10 09:10:05	2020-02-10 09:10:05	2020	2	10	TWO PIECE PRODUCT	TRUE		1	1	Yes	1
16	CP288	86	Prod	1190	80	2078	24	Sanitätshaus Fürst GmbH	DE003	World	11961	Randomisation	0	7015	RANDOMISATION	Randomisation	2		53771	Randomisation Details	0		139352	0	2020-02-11 09:40:35	2020-07-03 13:25:54	2020-07-17 12:55:36	DE003	Two piece product	2	1	1	TEST PERIOD 1=CP288 TEST PRODUCT AND TEST PERIOD 2=DANSAC	1	1	TEST PERIOD 1=CP288 TEST PRODUCT AND TEST PERIOD 2=DANSAC	2020-02-11 09:40:35	2020-02-11 09:40:35	2020-02-11 09:40:35	2020	2	11	TWO PIECE PRODUCT	TRUE		1	1	Yes	1
16	CP288	86	Prod	1191	80	2079	24	Sanitätshaus Fürst GmbH	DE003	World	11992	Randomisation	0	7015	RANDOMISATION	Randomisation	2		53831	Randomisation Details	0		139432	0	2020-02-16 09:53:31	2020-07-03 13:27:05	2020-07-17 12:55:36	DE003	Two piece product	2	1	1	TEST PERIOD 1=CONVATEC AND TEST PERIOD 2=CP288 TEST PRODUCT	1	1	TEST PERIOD 1=CONVATEC AND TEST PERIOD 2=CP288 TEST PRODUCT	2020-02-16 09:53:31	2020-02-16 09:53:31	2020-02-16 09:53:31	2020	2	16	TWO PIECE PRODUCT	TRUE		1	1	Yes	1
16	CP288	86	Prod	1192	80	2080	24	Sanitätshaus Fürst GmbH	DE003	World	12023	Randomisation	0	7015	RANDOMISATION	Randomisation	2		53891	Randomisation Details	0		139512	0	2020-02-16 14:39:33	2020-07-03 13:28:06	2020-07-17 12:55:36	DE003	Two piece product	2	1	1	TEST PERIOD 1=HOLLISTER CERAPLUS AND TEST PERIOD 2=CP288 TEST PRODUCT	1	1	TEST PERIOD 1=HOLLISTER CERAPLUS AND TEST PERIOD 2=CP288 TEST PRODUCT	2020-02-16 14:39:32	2020-02-16 14:39:32	2020-02-16 14:39:32	2020	2	16	TWO PIECE PRODUCT	TRUE		1	1	Yes	1
16	CP288	86	Prod	1279	80	2081	24	Sanitätshaus Fürst GmbH	DE003	World	14102	Randomisation	0	7015	RANDOMISATION	Randomisation	2		58466	Randomisation Details	0		146255	0	2020-02-25 08:52:09	2020-05-26 09:58:42	2020-07-17 12:55:36	DE003	Two piece product	2	1	1	TEST PERIOD 1=COLOPLAST SENSURA MIO AND TEST PERIOD 2=CP288 TEST PRODUCT	1	1	TEST PERIOD 1=COLOPLAST SENSURA MIO AND TEST PERIOD 2=CP288 TEST PRODUCT	2020-02-25 08:52:09	2020-02-25 08:52:09	2020-02-25 08:52:09	2020	2	25	TWO PIECE PRODUCT	TRUE		1	1	Yes	1
16	CP288	86	Prod	1280	80	2082	24	Sanitätshaus Fürst GmbH	DE003	World	14155	Randomisation	0	7015	RANDOMISATION	Randomisation	2		58526	Randomisation Details	0		146335	0	2020-02-26 09:30:52	2020-07-03 13:29:07	2020-07-17 12:55:36	DE003	One piece product	1	1	1	TEST PERIOD 1=CP288 TEST PRODUCT AND TEST PERIOD 2=HOLLISTER CERAPLUS	1	1	TEST PERIOD 1=CP288 TEST PRODUCT AND TEST PERIOD 2=HOLLISTER CERAPLUS	2020-02-26 09:30:52	2020-02-26 09:30:52	2020-02-26 09:30:52	2020	2	26	ONE PIECE PRODUCT	TRUE		1	1	Yes	1
16	CP288	86	Prod	1281	80	2083	24	Sanitätshaus Fürst GmbH	DE003	World	14186	Randomisation	0	7015	RANDOMISATION	Randomisation	2		58586	Randomisation Details	0		146415	0	2020-02-26 15:13:55	2020-07-03 13:29:48	2020-07-17 12:55:36	DE003	One piece product	1	1	1	TEST PERIOD 1=CONVATEC AND TEST PERIOD 2=CP288 TEST PRODUCT	1	1	TEST PERIOD 1=CONVATEC AND TEST PERIOD 2=CP288 TEST PRODUCT	2020-02-26 15:13:55	2020-02-26 15:13:55	2020-02-26 15:13:55	2020	2	26	ONE PIECE PRODUCT	TRUE		1	1	Yes	1
16	CP288	86	Prod	1287	83	6001	26	Illingworth Research Group	UK001	World	14298	Randomisation	0	7144	RANDOMISATION	Randomisation	2		58908	Randomisation Details	0		147055	0	2020-04-01 13:13:15	2020-07-15 08:20:37	2020-07-17 12:55:36	UK001	One piece product	1	1	1	TEST PERIOD 1=CP288 TEST PRODUCT AND TEST PERIOD 2=HOLLISTER	1	1	TEST PERIOD 1=CP288 TEST PRODUCT AND TEST PERIOD 2=HOLLISTER	2020-04-01 13:13:15	2020-04-01 13:13:15	2020-04-01 13:13:15	2020	4	1	ONE PIECE PRODUCT	TRUE		1	1	Yes	1
16	CP288	86	Prod	1288	83	6002	26	Illingworth Research Group	UK001	World	14329	Randomisation	0	7144	RANDOMISATION	Randomisation	2		58968	Randomisation Details	0		147135	0	2020-04-01 14:30:11	2020-07-15 08:21:19	2020-07-17 12:55:36	UK001	Two piece product	2	1	1	TEST PERIOD 1=CP288 TEST PRODUCT AND TEST PERIOD 2=HOLLISTER CERAPLUS	1	1	TEST PERIOD 1=CP288 TEST PRODUCT AND TEST PERIOD 2=HOLLISTER CERAPLUS	2020-04-01 14:30:10	2020-04-01 14:30:10	2020-04-01 14:30:10	2020	4	1	TWO PIECE PRODUCT	TRUE		1	1	Yes	1
16	CP288	86	Prod	1289	83	6003	26	Illingworth Research Group	UK001	World	14360	Randomisation	0	7144	RANDOMISATION	Randomisation	2		59028	Randomisation Details	0		147215	0	2020-04-01 14:53:45	2020-07-15 08:23:50	2020-07-17 12:55:36	UK001	One piece product	1	1	1	TEST PERIOD 1=CONVATEC AND TEST PERIOD 2=CP288 TEST PRODUCT	1	1	TEST PERIOD 1=CONVATEC AND TEST PERIOD 2=CP288 TEST PRODUCT	2020-04-01 14:53:45	2020-04-01 14:53:45	2020-04-01 14:53:45	2020	4	1	ONE PIECE PRODUCT	TRUE		1	1	Yes	1
16	CP288	86	Prod	1290	83	6004	26	Illingworth Research Group	UK001	World	14391	Randomisation	0	7144	RANDOMISATION	Randomisation	2		59088	Randomisation Details	0		147295	0	2020-04-01 15:01:21	2020-07-15 08:24:21	2020-07-17 12:55:36	UK001	One piece product	1	1	1	TEST PERIOD 1=CP288 TEST PRODUCT AND TEST PERIOD 2=COLOPLAST SENSURA MIO	1	1	TEST PERIOD 1=CP288 TEST PRODUCT AND TEST PERIOD 2=COLOPLAST SENSURA MIO	2020-04-01 15:01:21	2020-04-01 15:01:21	2020-04-01 15:01:21	2020	4	1	ONE PIECE PRODUCT	TRUE		1	1	Yes	1
16	CP288	86	Prod	1291	83	6005	26	Illingworth Research Group	UK001	World	14422	Randomisation	0	7144	RANDOMISATION	Randomisation	2		59148	Randomisation Details	0		147326	0	2020-04-01 15:09:59	2020-07-15 08:24:53	2020-07-17 12:55:36	UK001	One piece product	1	1	1	TEST PERIOD 1=HOLLISTER CERAPLUS AND TEST PERIOD 2=CP288 TEST PRODUCT	1	1	TEST PERIOD 1=HOLLISTER CERAPLUS AND TEST PERIOD 2=CP288 TEST PRODUCT	2020-04-01 15:09:58	2020-04-01 15:09:58	2020-04-01 15:09:58	2020	4	1	ONE PIECE PRODUCT	TRUE		1	1	Yes	1
16	CP288	86	Prod	1292	83	6006	26	Illingworth Research Group	UK001	World	14453	Randomisation	0	7144	RANDOMISATION	Randomisation	2		59208	Randomisation Details	0		147455	0	2020-04-02 08:17:04	2020-07-15 08:25:24	2020-07-17 12:55:36	UK001	Two piece product	2	1	1	TEST PERIOD 1=HOLLISTER AND TEST PERIOD 2=CP288 TEST PRODUCT	1	1	TEST PERIOD 1=HOLLISTER AND TEST PERIOD 2=CP288 TEST PRODUCT	2020-04-02 08:17:04	2020-04-02 08:17:04	2020-04-02 08:17:04	2020	4	2	TWO PIECE PRODUCT	TRUE		1	1	Yes	1
16	CP288	86	Prod	1293	83	6007	26	Illingworth Research Group	UK001	World	14484	Randomisation	0	7144	RANDOMISATION	Randomisation	2		59268	Randomisation Details	0		147535	0	2020-04-02 09:47:39	2020-07-15 08:25:56	2020-07-17 12:55:36	UK001	One piece product	1	1	1	TEST PERIOD 1=CP288 TEST PRODUCT AND TEST PERIOD 2=DANSAC	1	1	TEST PERIOD 1=CP288 TEST PRODUCT AND TEST PERIOD 2=DANSAC	2020-04-02 09:47:38	2020-04-02 09:47:38	2020-04-02 09:47:38	2020	4	2	ONE PIECE PRODUCT	TRUE		1	1	Yes	1
16	CP288	86	Prod	1294	83	6008	26	Illingworth Research Group	UK001	World	14515	Randomisation	0	7144	RANDOMISATION	Randomisation	2		59328	Randomisation Details	0		147566	0	2020-04-02 09:48:00	2020-07-15 08:26:17	2020-07-17 12:55:36	UK001	Two piece product	2	1	1	TEST PERIOD 1=CP288 TEST PRODUCT AND TEST PERIOD 2=CONVATEC	1	1	TEST PERIOD 1=CP288 TEST PRODUCT AND TEST PERIOD 2=CONVATEC	2020-04-02 09:48:00	2020-04-02 09:48:00	2020-04-02 09:48:00	2020	4	2	TWO PIECE PRODUCT	TRUE		1	1	Yes	1
16	CP288	86	Prod	1295	83	6009	26	Illingworth Research Group	UK001	World	14546	Randomisation	0	7144	RANDOMISATION	Randomisation	2		59388	Randomisation Details	0		147646	0	2020-04-02 09:59:11	2020-07-15 08:26:48	2020-07-17 12:55:36	UK001	One piece product	1	1	1	TEST PERIOD 1=HOLLISTER AND TEST PERIOD 2=CP288 TEST PRODUCT	1	1	TEST PERIOD 1=HOLLISTER AND TEST PERIOD 2=CP288 TEST PRODUCT	2020-04-02 09:59:11	2020-04-02 09:59:11	2020-04-02 09:59:11	2020	4	2	ONE PIECE PRODUCT	TRUE		1	1	Yes	1
16	CP288	86	Prod	1296	83	6010	26	Illingworth Research Group	UK001	World	14577	Randomisation	0	7144	RANDOMISATION	Randomisation	2		59448	Randomisation Details	0		147775	0	2020-04-02 10:00:03	2020-07-15 08:27:10	2020-07-17 12:55:36	UK001	One piece product	1	1	1	TEST PERIOD 1=DANSAC AND TEST PERIOD 2=CP288 TEST PRODUCT	1	1	TEST PERIOD 1=DANSAC AND TEST PERIOD 2=CP288 TEST PRODUCT	2020-04-02 10:00:02	2020-04-02 10:00:02	2020-04-02 10:00:02	2020	4	2	ONE PIECE PRODUCT	TRUE		1	1	Yes	1
16	CP288	86	Prod	1297	83	6011	26	Illingworth Research Group	UK001	World	14608	Randomisation	0	7144	RANDOMISATION	Randomisation	2		59508	Randomisation Details	0		147806	0	2020-04-02 10:00:46	2020-07-15 08:27:41	2020-07-17 12:55:36	UK001	One piece product	1	1	1	TEST PERIOD 1=COLOPLAST SENSURA MIO AND TEST PERIOD 2=CP288 TEST PRODUCT	1	1	TEST PERIOD 1=COLOPLAST SENSURA MIO AND TEST PERIOD 2=CP288 TEST PRODUCT	2020-04-02 10:00:45	2020-04-02 10:00:45	2020-04-02 10:00:45	2020	4	2	ONE PIECE PRODUCT	TRUE		1	1	Yes	1
16	CP288	86	Prod	1298	83	6012	26	Illingworth Research Group	UK001	World	14639	Randomisation	0	7144	RANDOMISATION	Randomisation	2		59568	Randomisation Details	0		147935	0	2020-04-02 10:15:16	2020-07-15 08:28:33	2020-07-17 12:55:36	UK001	One piece product	1	1	1	TEST PERIOD 1=CP288 TEST PRODUCT AND TEST PERIOD 2=HOLLISTER CERAPLUS	1	1	TEST PERIOD 1=CP288 TEST PRODUCT AND TEST PERIOD 2=HOLLISTER CERAPLUS	2020-04-02 10:15:16	2020-04-02 10:15:16	2020-04-02 10:15:16	2020	4	2	ONE PIECE PRODUCT	TRUE		1	1	Yes	1
16	CP288	86	Prod	1299	83	6013	26	Illingworth Research Group	UK001	World	14670	Randomisation	0	7144	RANDOMISATION	Randomisation	2		59628	Randomisation Details	0		147966	0	2020-04-03 08:31:34	2020-07-15 08:28:54	2020-07-17 12:55:36	UK001	Two piece product	2	1	1	TEST PERIOD 1=COLOPLAST SENSURA MIO AND TEST PERIOD 2=CP288 TEST PRODUCT	1	1	TEST PERIOD 1=COLOPLAST SENSURA MIO AND TEST PERIOD 2=CP288 TEST PRODUCT	2020-04-03 08:31:34	2020-04-03 08:31:34	2020-04-03 08:31:34	2020	4	3	TWO PIECE PRODUCT	TRUE		1	1	Yes	1
16	CP288	86	Prod	1300	83	6014	26	Illingworth Research Group	UK001	World	14701	Randomisation	0	7144	RANDOMISATION	Randomisation	2		59688	Randomisation Details	0		148046	0	2020-04-03 08:47:16	2020-07-15 08:29:25	2020-07-17 12:55:36	UK001	One piece product	1	1	1	TEST PERIOD 1=CP288 TEST PRODUCT AND TEST PERIOD 2=CONVATEC	1	1	TEST PERIOD 1=CP288 TEST PRODUCT AND TEST PERIOD 2=CONVATEC	2020-04-03 08:47:16	2020-04-03 08:47:16	2020-04-03 08:47:16	2020	4	3	ONE PIECE PRODUCT	TRUE		1	1	Yes	1
16	CP288	86	Prod	1301	83	6015	26	Illingworth Research Group	UK001	World	14732	Randomisation	0	7144	RANDOMISATION	Randomisation	2		59748	Randomisation Details	0		148175	0	2020-04-06 09:52:39	2020-07-15 08:29:56	2020-07-17 12:55:36	UK001	Two piece product	2	1	1	TEST PERIOD 1=CP288 TEST PRODUCT AND TEST PERIOD 2=DANSAC	1	1	TEST PERIOD 1=CP288 TEST PRODUCT AND TEST PERIOD 2=DANSAC	2020-04-06 09:52:39	2020-04-06 09:52:39	2020-04-06 09:52:39	2020	4	6	TWO PIECE PRODUCT	TRUE		1	1	Yes	1
16	CP288	86	Prod	1302	83	6016	26	Illingworth Research Group	UK001	World	14763	Randomisation	0	7144	RANDOMISATION	Randomisation	2		59808	Randomisation Details	0		148255	0	2020-04-06 09:55:43	2020-07-15 08:30:27	2020-07-17 12:55:36	UK001	One piece product	1	1	1	TEST PERIOD 1=CP288 TEST PRODUCT AND TEST PERIOD 2=HOLLISTER	1	1	TEST PERIOD 1=CP288 TEST PRODUCT AND TEST PERIOD 2=HOLLISTER	2020-04-06 09:55:43	2020-04-06 09:55:43	2020-04-06 09:55:43	2020	4	6	ONE PIECE PRODUCT	TRUE		1	1	Yes	1
16	CP288	86	Prod	1303	83	6017	26	Illingworth Research Group	UK001	World	14794	Randomisation	0	7144	RANDOMISATION	Randomisation	2		59868	Randomisation Details	0		148335	0	2020-04-07 09:50:21	2020-07-15 08:30:58	2020-07-17 12:55:36	UK001	One piece product	1	1	1	TEST PERIOD 1=HOLLISTER CERAPLUS AND TEST PERIOD 2=CP288 TEST PRODUCT	1	1	TEST PERIOD 1=HOLLISTER CERAPLUS AND TEST PERIOD 2=CP288 TEST PRODUCT	2020-04-07 09:50:21	2020-04-07 09:50:21	2020-04-07 09:50:21	2020	4	7	ONE PIECE PRODUCT	TRUE		1	1	Yes	1
16	CP288	86	Prod	1304	83	6018	26	Illingworth Research Group	UK001	World	14825	Randomisation	0	7144	RANDOMISATION	Randomisation	2		59928	Randomisation Details	0		148415	0	2020-04-07 09:51:24	2020-07-15 08:31:29	2020-07-17 12:55:36	UK001	One piece product	1	1	1	TEST PERIOD 1=CP288 TEST PRODUCT AND TEST PERIOD 2=CONVATEC	1	1	TEST PERIOD 1=CP288 TEST PRODUCT AND TEST PERIOD 2=CONVATEC	2020-04-07 09:51:24	2020-04-07 09:51:24	2020-04-07 09:51:24	2020	4	7	ONE PIECE PRODUCT	TRUE		1	1	Yes	1
16	CP288	86	Prod	1305	83	6019	26	Illingworth Research Group	UK001	World	14856	Randomisation	0	7144	RANDOMISATION	Randomisation	2		59988	Randomisation Details	0		148446	0	2020-04-07 09:52:10	2020-07-15 08:32:00	2020-07-17 12:55:36	UK001	One piece product	1	1	1	TEST PERIOD 1=DANSAC AND TEST PERIOD 2=CP288 TEST PRODUCT	1	1	TEST PERIOD 1=DANSAC AND TEST PERIOD 2=CP288 TEST PRODUCT	2020-04-07 09:52:10	2020-04-07 09:52:10	2020-04-07 09:52:10	2020	4	7	ONE PIECE PRODUCT	TRUE		1	1	Yes	1
16	CP288	86	Prod	1306	83	6020	26	Illingworth Research Group	UK001	World	14887	Randomisation	0	7144	RANDOMISATION	Randomisation	2		60048	Randomisation Details	0		148526	0	2020-04-07 09:52:47	2020-07-15 08:32:32	2020-07-17 12:55:36	UK001	One piece product	1	1	1	TEST PERIOD 1=CP288 TEST PRODUCT AND TEST PERIOD 2=COLOPLAST SENSURA MIO	1	1	TEST PERIOD 1=CP288 TEST PRODUCT AND TEST PERIOD 2=COLOPLAST SENSURA MIO	2020-04-07 09:52:47	2020-04-07 09:52:47	2020-04-07 09:52:47	2020	4	7	ONE PIECE PRODUCT	TRUE		1	1	Yes	1
16	CP288	86	Prod	1307	83	6021	26	Illingworth Research Group	UK001	World	14918	Randomisation	0	7144	RANDOMISATION	Randomisation	2		60108	Randomisation Details	0		148655	0	2020-04-07 09:53:29	2020-07-15 08:33:03	2020-07-17 12:55:36	UK001	One piece product	1	1	1	TEST PERIOD 1=HOLLISTER AND TEST PERIOD 2=CP288 TEST PRODUCT	1	1	TEST PERIOD 1=HOLLISTER AND TEST PERIOD 2=CP288 TEST PRODUCT	2020-04-07 09:53:28	2020-04-07 09:53:28	2020-04-07 09:53:28	2020	4	7	ONE PIECE PRODUCT	TRUE		1	1	Yes	1
16	CP288	86	Prod	1308	83	6022	26	Illingworth Research Group	UK001	World	14949	Randomisation	0	7144	RANDOMISATION	Randomisation	2		60168	Randomisation Details	0		148686	0	2020-04-08 08:04:40	2020-07-15 08:33:34	2020-07-17 12:55:36	UK001	Two piece product	2	1	1	TEST PERIOD 1=HOLLISTER CERAPLUS AND TEST PERIOD 2=CP288 TEST PRODUCT	1	1	TEST PERIOD 1=HOLLISTER CERAPLUS AND TEST PERIOD 2=CP288 TEST PRODUCT	2020-04-08 08:04:40	2020-04-08 08:04:40	2020-04-08 08:04:40	2020	4	8	TWO PIECE PRODUCT	TRUE		1	1	Yes	1
16	CP288	86	Prod	1309	83	6023	26	Illingworth Research Group	UK001	World	14980	Randomisation	0	7144	RANDOMISATION	Randomisation	2		60228	Randomisation Details	0		148815	0	2020-04-14 11:37:32	2020-07-15 08:34:05	2020-07-17 12:55:36	UK001	One piece product	1	1	1	TEST PERIOD 1=CP288 TEST PRODUCT AND TEST PERIOD 2=HOLLISTER CERAPLUS	1	1	TEST PERIOD 1=CP288 TEST PRODUCT AND TEST PERIOD 2=HOLLISTER CERAPLUS	2020-04-14 11:37:32	2020-04-14 11:37:32	2020-04-14 11:37:32	2020	4	14	ONE PIECE PRODUCT	TRUE		1	1	Yes	1
16	CP288	86	Prod	1310	83	6024	26	Illingworth Research Group	UK001	World	15011	Randomisation	0	7144	RANDOMISATION	Randomisation	2		60288	Randomisation Details	0		148895	0	2020-04-15 12:14:31	2020-07-15 08:34:36	2020-07-17 12:55:36	UK001	One piece product	1	1	1	TEST PERIOD 1=COLOPLAST SENSURA MIO AND TEST PERIOD 2=CP288 TEST PRODUCT	1	1	TEST PERIOD 1=COLOPLAST SENSURA MIO AND TEST PERIOD 2=CP288 TEST PRODUCT	2020-04-15 12:14:30	2020-04-15 12:14:30	2020-04-15 12:14:30	2020	4	15	ONE PIECE PRODUCT	TRUE		1	1	Yes	1
16	CP288	86	Prod	1311	83	6025	26	Illingworth Research Group	UK001	World	15042	Randomisation	0	7144	RANDOMISATION	Randomisation	2		60348	Randomisation Details	0		148926	0	2020-04-16 12:27:58	2020-07-15 08:35:07	2020-07-17 12:55:36	UK001	One piece product	1	1	1	TEST PERIOD 1=CONVATEC AND TEST PERIOD 2=CP288 TEST PRODUCT	1	1	TEST PERIOD 1=CONVATEC AND TEST PERIOD 2=CP288 TEST PRODUCT	2020-04-16 12:27:58	2020-04-16 12:27:58	2020-04-16 12:27:58	2020	4	16	ONE PIECE PRODUCT	TRUE		1	1	Yes	1
16	CP288	86	Prod	1340	78	2016	22	Universitätsklinikum Schleswig-Holstein	DE001	World	15653	Randomisation	0	7268	RANDOMISATION	Randomisation	2		62222	Randomisation Details	0		151649	0	2020-02-25 11:34:05	2020-07-16 15:54:21	2020-07-17 12:55:36	DE001	Two piece product	2	1	1	TEST PERIOD 1=CP288 TEST PRODUCT AND TEST PERIOD 2=COLOPLAST SENSURA MIO	1	1	TEST PERIOD 1=CP288 TEST PRODUCT AND TEST PERIOD 2=COLOPLAST SENSURA MIO	2020-02-25 11:34:05	2020-02-25 11:34:05	2020-02-25 11:34:05	2020	2	25	TWO PIECE PRODUCT	TRUE		1	1	Yes	1
16	CP288	86	Prod	1341	78	2017	22	Universitätsklinikum Schleswig-Holstein	DE001	World	15684	Randomisation	0	7268	RANDOMISATION	Randomisation	2		62282	Randomisation Details	0		151729	0	2020-02-25 13:07:03	2020-07-16 15:55:22	2020-07-17 12:55:36	DE001	One piece product	1	1	1	TEST PERIOD 1=COLOPLAST SENSURA MIO AND TEST PERIOD 2=CP288 TEST PRODUCT	1	1	TEST PERIOD 1=COLOPLAST SENSURA MIO AND TEST PERIOD 2=CP288 TEST PRODUCT	2020-02-25 13:07:03	2020-02-25 13:07:03	2020-02-25 13:07:03	2020	2	25	ONE PIECE PRODUCT	TRUE		1	1	Yes	1
16	CP288	86	Prod	1342	78	2018	22	Universitätsklinikum Schleswig-Holstein	DE001	World	15715	Randomisation	0	7268	RANDOMISATION	Randomisation	2		62342	Randomisation Details	0		151760	0	2020-02-25 15:24:45	2020-07-16 15:58:03	2020-07-17 12:55:36	DE001	One piece product	1	1	1	TEST PERIOD 1=CP288 TEST PRODUCT AND TEST PERIOD 2=COLOPLAST SENSURA MIO	1	1	TEST PERIOD 1=CP288 TEST PRODUCT AND TEST PERIOD 2=COLOPLAST SENSURA MIO	2020-02-25 15:24:45	2020-02-25 15:24:45	2020-02-25 15:24:45	2020	2	25	ONE PIECE PRODUCT	TRUE		1	1	Yes	1
16	CP288	86	Prod	1343	78	2019	22	Universitätsklinikum Schleswig-Holstein	DE001	World	15746	Randomisation	0	7268	RANDOMISATION	Randomisation	2		62402	Randomisation Details	0		151840	0	2020-02-26 11:23:25	2020-07-16 15:59:24	2020-07-17 12:55:36	DE001	Two piece product	2	1	1	TEST PERIOD 1=HOLLISTER AND TEST PERIOD 2=CP288 TEST PRODUCT	1	1	TEST PERIOD 1=HOLLISTER AND TEST PERIOD 2=CP288 TEST PRODUCT	2020-02-26 11:23:25	2020-02-26 11:23:25	2020-02-26 11:23:25	2020	2	26	TWO PIECE PRODUCT	TRUE		1	1	Yes	1
16	CP288	86	Prod	1344	78	2020	22	Universitätsklinikum Schleswig-Holstein	DE001	World	15777	Randomisation	0	7268	RANDOMISATION	Randomisation	2		62462	Randomisation Details	0		151969	0	2020-02-26 17:34:23	2020-07-16 16:00:56	2020-07-17 12:55:36	DE001	One piece product	1	1	1	TEST PERIOD 1=DANSAC AND TEST PERIOD 2=CP288 TEST PRODUCT	1	1	TEST PERIOD 1=DANSAC AND TEST PERIOD 2=CP288 TEST PRODUCT	2020-02-26 17:34:23	2020-02-26 17:34:23	2020-02-26 17:34:23	2020	2	26	ONE PIECE PRODUCT	TRUE		1	1	Yes	1
16	CP288	86	Prod	1345	82	1016	25	NO001	NO001	World	15808	Randomisation	0	7268	RANDOMISATION	Randomisation	2		62522	Randomisation Details	0		152049	0	2020-03-03 15:09:35	2020-07-07 16:45:36	2020-07-17 12:55:36	NO001	One piece product	1	1	1	TEST PERIOD 1=CP288 TEST PRODUCT AND TEST PERIOD 2=HOLLISTER	1	1	TEST PERIOD 1=CP288 TEST PRODUCT AND TEST PERIOD 2=HOLLISTER	2020-03-03 15:09:34	2020-03-03 15:09:34	2020-03-03 15:09:34	2020	3	3	ONE PIECE PRODUCT	TRUE		1	1	Yes	1
16	CP288	86	Prod	1346	82	1017	25	NO001	NO001	World	15839	Randomisation	0	7268	RANDOMISATION	Randomisation	2		62582	Randomisation Details	0		152129	0	2020-03-04 11:17:46	2020-07-07 16:45:46	2020-07-17 12:55:36	NO001	Two piece product	2	1	1	TEST PERIOD 1=COLOPLAST SENSURA MIO AND TEST PERIOD 2=CP288 TEST PRODUCT	1	1	TEST PERIOD 1=COLOPLAST SENSURA MIO AND TEST PERIOD 2=CP288 TEST PRODUCT	2020-03-04 11:17:46	2020-03-04 11:17:46	2020-03-04 11:17:46	2020	3	4	TWO PIECE PRODUCT	TRUE		1	1	Yes	1
16	CP288	86	Prod	1347	82	1018	25	NO001	NO001	World	15870	Randomisation	0	7268	RANDOMISATION	Randomisation	2		62642	Randomisation Details	0		152209	0	2020-03-04 14:42:55	2020-07-07 16:46:18	2020-07-17 12:55:36	NO001	One piece product	1	1	1	TEST PERIOD 1=CONVATEC AND TEST PERIOD 2=CP288 TEST PRODUCT	1	1	TEST PERIOD 1=CONVATEC AND TEST PERIOD 2=CP288 TEST PRODUCT	2020-03-04 14:42:54	2020-03-04 14:42:54	2020-03-04 14:42:54	2020	3	4	ONE PIECE PRODUCT	TRUE		1	1	Yes	1
16	CP288	86	Prod	1348	82	1019	25	NO001	NO001	World	15901	Randomisation	0	7268	RANDOMISATION	Randomisation	2		62702	Randomisation Details	0		152289	0	2020-03-09 08:44:34	2020-07-07 16:46:48	2020-07-17 12:55:36	NO001	Two piece product	2	1	1	TEST PERIOD 1=CP288 TEST PRODUCT AND TEST PERIOD 2=HOLLISTER	1	1	TEST PERIOD 1=CP288 TEST PRODUCT AND TEST PERIOD 2=HOLLISTER	2020-03-09 08:44:34	2020-03-09 08:44:34	2020-03-09 08:44:34	2020	3	9	TWO PIECE PRODUCT	TRUE		1	1	Yes	1
16	CP288	86	Prod	1349	82	1020	25	NO001	NO001	World	15932	Randomisation	0	7268	RANDOMISATION	Randomisation	2		62762	Randomisation Details	0		152369	0	2020-03-09 15:06:42	2020-05-06 19:59:10	2020-07-17 12:55:36	NO001	One piece product	1	1	1	TEST PERIOD 1=CP288 TEST PRODUCT AND TEST PERIOD 2=HOLLISTER CERAPLUS	1	1	TEST PERIOD 1=CP288 TEST PRODUCT AND TEST PERIOD 2=HOLLISTER CERAPLUS	2020-03-09 15:06:42	2020-03-09 15:06:42	2020-03-09 15:06:42	2020	3	9	ONE PIECE PRODUCT	TRUE		1	1	Yes	1
16	CP288	86	Prod	1358	78	2021	22	Universitätsklinikum Schleswig-Holstein	DE001	World	16066	Randomisation	0	7268	RANDOMISATION	Randomisation	2		63534	Randomisation Details	0		153903	0	2020-03-09 10:09:29	2020-07-16 16:02:08	2020-07-17 12:55:36	DE001	One piece product	1	1	1	TEST PERIOD 1=CP288 TEST PRODUCT AND TEST PERIOD 2=HOLLISTER	1	1	TEST PERIOD 1=CP288 TEST PRODUCT AND TEST PERIOD 2=HOLLISTER	2020-03-09 10:09:28	2020-03-09 10:09:28	2020-03-09 10:09:28	2020	3	9	ONE PIECE PRODUCT	TRUE		1	1	Yes	1
16	CP288	86	Prod	1361	80	2084	24	Sanitätshaus Fürst GmbH	DE003	World	16159	Randomisation	0	7268	RANDOMISATION	Randomisation	2		63714	Randomisation Details	0		154143	0	2020-02-27 16:07:19	2020-07-03 13:30:39	2020-07-17 12:55:36	DE003	One piece product	1	1	1	TEST PERIOD 1=CP288 TEST PRODUCT AND TEST PERIOD 2=HOLLISTER	1	1	TEST PERIOD 1=CP288 TEST PRODUCT AND TEST PERIOD 2=HOLLISTER	2020-02-27 16:07:19	2020-02-27 16:07:19	2020-02-27 16:07:19	2020	2	27	ONE PIECE PRODUCT	TRUE		1	1	Yes	1
16	CP288	86	Prod	1362	80	2085	24	Sanitätshaus Fürst GmbH	DE003	World	16190	Randomisation	0	7268	RANDOMISATION	Randomisation	2		63774	Randomisation Details	0		154223	0	2020-03-17 16:18:23	2020-07-03 13:31:20	2020-07-17 12:55:36	DE003	Two piece product	2	1	1	TEST PERIOD 1=CP288 TEST PRODUCT AND TEST PERIOD 2=HOLLISTER	1	1	TEST PERIOD 1=CP288 TEST PRODUCT AND TEST PERIOD 2=HOLLISTER	2020-03-17 16:18:23	2020-03-17 16:18:23	2020-03-17 16:18:23	2020	3	17	TWO PIECE PRODUCT	TRUE		1	1	Yes	1
